# Supplementary material for: Case Report: Recurrent cardiogenic shock caused by inter-arterial left coronary artery originating from the right coronary sinus, successfully rescued by mechanical circulatory support
Source: Front Cardiovasc Med. 2025 Jan 3;11:1466524. doi: 10.3389/fcvm.2024.1466524 (PMC11739284; doi:10.3389/fcvm.2024.1466524)
Supplement: Supplementary file 1 [file Table1.xlsx]

## Sheet: Sheet1
Day	diameter(mm)	Vpd(m/s)	Pressure difference(mmHg）	BNP(pg/ml)	LVEF(%)
1	2.2	2.75	24	2286	28
2	2.1	2.75	30	2165	27
3	2.5	1.73	14	2397	29
4	2.5	1.87	14	1958	32
5	2.6	1.77	13	1857	32
6	2.7	1.67	10	1582	33
7	2.6	1.56	10	1293	35
8	2.7	1.63	11	1206	37
9	2.3	2.01	20	1552	38
10	2.2	2.06	17	1306	37
11	2.1	2.35	25	1413	37
12	2.2	2.35	29	1217	36
13	2.1	3.02	35	1188	38
14	2.3	2.31	25	1076	39
15	2.2	2.3	24	980	38
